# Supplementary material for: Ferroelectric Phase Transition in Barium Titanate Revisited with Ab Initio Molecular Dynamics
Source: Materials (Basel). 2024 Feb 23;17(5):1023. doi: 10.3390/ma17051023 (PMC10934432; doi:10.3390/ma17051023)
Supplement: Supplementary file 1 [file materials-17-01023-s001.zip]

Archive with 1 entries (1 files):
- materials-2866418-supplementary.pdf
